# Supplementary material for: The effects of alcohol and marijuana on survival after severe traumatic brain injury: A retrospective cohort study
Source: Ann Med Surg (Lond). 2020 Jul 22;57:201–4. doi: 10.1016/j.amsu.2020.07.031 (PMC7406975; doi:10.1016/j.amsu.2020.07.031)
Supplement: Multimedia component 3 [file mmc3.xml]

<?xml version="1.0" encoding="utf-8" standalone="no"?>
<data>
  <datasets>
    <author>jjleskovan@mercy.com</author>
    <type>0</type>
    <dataset>
      <value>4</value>
      <reason>Data will be made available on request</reason>
      <comments />
    </dataset>
  </datasets>
</data>
